# Supplementary material for: Adaptation and validation of the Physical Activity Questionnaire for Older Children (PAQ-C) among Czech children
Source: PLoS One. 2021 Jan 12;16(1):e0245256. doi: 10.1371/journal.pone.0245256 (PMC7802927; doi:10.1371/journal.pone.0245256)
Supplement: S1 Data — (TXT) [file pone.0245256.s001.txt]

https://doi.org/10.17632/nmcc7wrysd.2
